# Supplementary material for: Effect of Environmental Exposures on the Gut Microbiota from Early Infancy to Two Years of Age
Source: Microorganisms. 2021 Oct 13;9(10):2140. doi: 10.3390/microorganisms9102140 (PMC8537618; doi:10.3390/microorganisms9102140)
Supplement: Supplementary file 1 [file microorganisms-09-02140-s001.zip]

Archive with 1 entries (1 files):
- microorganisms-1395634-supplementary.pdf
